# Supplementary material for: Coding of latent variables in sensory, parietal, and frontal cortices during closed-loop virtual navigation
Source: eLife. 2022 Oct 25;11:e80280. doi: 10.7554/eLife.80280 (PMC9668339; doi:10.7554/eLife.80280)
Supplement: MDAR checklist [file elife-80280-mdarchecklist1.zip]

Archive with 25 entries (25 files):
- Figure1.pdf
- Figure2.pdf
- Figure2  supplement1.pdf
- Figure2  supplement2.pdf
- Figure2  supplement3.pdf
- Figure2  supplement4.pdf
- Figure2  supplement5.pdf
- Figure2  supplement6.pdf
- Figure2  supplement7.pdf
- Figure2  supplement8.pdf
- Figure2  supplement9.pdf
- Figure2  supplement10.pdf
- Figure2  supplement11.pdf
- Figure3.pdf
- Figure3  supplement1.pdf
- Figure3  supplement2.pdf
- Figure3  supplement3.pdf
- Figure3  supplement4.pdf
- Figure4.pdf
- Figure4  supplement1.pdf
- Figure4  supplement2.pdf
- Figure4  supplement3.pdf
- Figure4  supplement4.pdf
- Figure5.pdf
- Figure5  supplement1.pdf
